# Supplementary material for: Broad host range phages target global Clostridium perfringens bacterial strains and clear infection in five-strain model systems
Source: Microbiol Spectr. 2024 Mar 21;12(5):e03784-23. doi: 10.1128/spectrum.03784-23 (PMC11064546; doi:10.1128/spectrum.03784-23)
Supplement: Supplemental tables — Tables S1 to S5. [file spectrum.03784-23-s0002.xlsx]

## Sheet: Table 1
Supplementary Table 1. Host range of 32 phages against 97 C. perfringens strains
			CPLM1	CPLM2	CPLM7	CPLM8	CPLM13	CPLM14	CPLM15	CPLM16	CPLM17	CPLM18	CPLM21	CPLS24	CPLS25	CPLS26	CPLS27	CPLS29	CPLS30	CPLS31	CPLS32	CPLS34	CPLS35	CPLS38	CPLS39	CPLS40	CPLS41	CPLS42	CPLS43	CPLS44	CPLS45	CPLP1	CPLS1	CPLS2
C. perfringens strain	Toxin Type	Country the strain was isolated in
CP1	A	Belgium
CP2	A	Belgium
CP3	A	Belgium
CP4	A	Belgium
CP5	A	Belgium
CP6	A	Belgium
CP7	A	Belgium
CP8	A	Belgium
CP9	A	Belgium
CP10	A	Belgium
CP11	A	Belgium
CP12	A	Belgium
CP13	A	Belgium
CP15	A	Belgium
CP23	G	Belgium
CP24	A	Belgium
CP25	A	Belgium
CP27	A	Belgium
CP28	G	Belgium
CP37	G	Belgium
CP38	G	Belgium
CP43	A	Belgium
CP61	G	Belgium
D2	G	Denmark
D3	G	Denmark
D5	G	Denmark
D6	G	Denmark
D7	G	Denmark
D8	G	Denmark
D9	A	Denmark
D10	A	Denmark
D11	G	Denmark
D14	A	Denmark
D15	G	Denmark
A1	A	Australia
A2	G	Australia
A3	G	Australia
A4	G	Australia
A5	G	Australia
A7	A	Australia
A9	G	Australia
U1	A	USA
U2	G	USA
U3	G	USA
U4	A	USA
U5	A	USA
U6	A	USA
U7	A	USA
U8	G	USA
U9	A	USA
U10	A	USA
S2	A	Belgium
S13	G	Belgium
S27	A	Belgium
S36	G	Belgium
PJ660	A	Belgium
PK403	A	Belgium
PK22	A	Belgium
PK407	A	Belgium
PM69	G	Belgium
PM100	A	Belgium
T2	A	Belgium
T19	G	Belgium
B1	Unknown	Brazil
B2	Unknown	Brazil
B3	Unknown	Brazil
B6	Unknown	Brazil
B7	Unknown	Brazil
B8	Unknown	Brazil
B9	Unknown	Brazil
B10	Unknown	Brazil
B11	Unknown	Brazil
B14	Unknown	Brazil
B15	Unknown	Brazil
B16	Unknown	Brazil
B17	Unknown	Brazil
B20	Unknown	Brazil
B21	Unknown	Brazil
B22	Unknown	Brazil
APHA1	Unknown	UK
APHA2	Unknown	UK
APHA3	Unknown	UK
APHA4	Unknown	UK
APHA5	Unknown	UK
APHA6	Unknown	UK
CP40A	A	UK
CP42A	A	UK
PL687	A	Belgium
T10	Unknown	Taiwan
T12	Unknown	Taiwan
T19	Unknown	Taiwan
T32	Unknown	Taiwan
S1	Unknown	UK
S2	Unknown	UK
S3	Unknown	UK
S4	Unknown	UK
S5	Unknown	UK
KEY
	Clear spot
	Hazy clearance
	No clearance

## Sheet: Table 2
Supplementary Table 2. Plaquing efficiency of C. perfringens phages at different pH's
	C. perfringens phages (plaquing efficiencies)
pH	CPLM1	CPLM2	CPLM7	CPLM8	CPLM13	CPLM15	CPLM16	CPLM17	CPLM18	CPLM21	CPLS24	CPLS26	CPLS29	CPLS32	CPLS38	CPLS41	CPLS42	CPLS43	CPLS44
1	0	0	0	0	0	0	0	0	0	0	0	0	0	0	0	0	0	0	0
2	0	0	0	0	0	0	0	0	0	0	0	0	0	0	0	0	0	0	0
3	0	0	0	0	0	0	0	0	0	0	0	0.743	0.743	0.712	0.715	0.585	0.684	0.603	0.684
4	0.99	1.01669	1.027	0.944857	0.963	1	0.985	1.004	1.028	0.946	0.9	0.953	0.953	1.007	1	0.972	0.964	0.929	0.964
5	0.92	1.03489	1.093	1.02707	0.972	1	0.939	0.942	1.082	0.971	1.013	1	1	0.997	0.99	1.019	1.003	1.047	1.003
6	1	1.03695	0.951	0.973343	1	1	0.985	0.96	0.979	1	1.013	1	1	0.973	0.987	0.985	0.976	1.026	0.976
7	1	1	1	1	1	1	1	1	1	1	1	1	1	1	0.973	1	1	1	1
8	1	1	0.987	1	0.863	1.01	0.901	0.956	0.936	1	0.971	1	1	0.992	0.992	1.001	0.99	1.009	0.99
9	1	1	0.975	1	0.938	1.01	1.02	1.04	0.954	0.994	1.005	0.957	0.957	0.987	1	0.987	1.019	1.009	1.019
10	1	1	0.93	1	0.949	1.013	1	0.983	0.955	0.991	0.965	0.941	0.941	0.976	1	0.981	1.028	1	1.028
11	1	1	0.926	1	0.958	1.05	1.02	0.868	0.923	0.962	1.007	0.971	0.971	1.017	0.901	0.995	1.043	1	1.043
12	0	0	0	0	0	0	0	0	0	0	0	0	0	0	0	0	0	0	0
13	0	0	0	0	0	0	0	0	0	0	0	0	0	0	0	0	0	0	0
14	0	0	0	0	0	0	0	0	0	0	0	0	0	0	0	0	0	0	0

## Sheet: Table 3
Supplementary Table 3. Host range of 19 phages against 27 C. perfringens strains.
		CPLM1	CPLM2	CPLM7	CPLM8	CPLM13	CPLM15	CPLM16	CPLM17	CPLM18	CPLM21	CPLS24	CPLS26	CPLS29	CPLS32	CPLS38	CPLS41	CPLS42	CPLS43	CPLS44
C. perfringens strain	Country the strain was isolated in
CP5	Belgium
CP13	Belgium
CP24	Belgium
CP43	Belgium
D2	Denmark
D5	Denmark
D8	Denmark
A1	Australia
A4	Australia
A7	Australia
U1	USA
U2	USA
U5	USA
U10	USA
S27	Belgium
S36	Belgium
B6	Brazil
B11	Brazil
B20	Brazil
APHA1	UK
APHA4	UK
PL687	Belgium
S1	UK
S2	UK
S3	UK
S4	UK
S5	UK
KEY
	Clear spot	Clear spot
	Hazy clearance	Hazy clearance
	No clearance	No clearance

## Sheet: Table 4
Supplementary Table 4. Vi scores of 19 phages tested against 27 C. perfringens strains at MOI 1 and 0.1 where 0 = no killing and 1 = maximum theoretical virulence
		Phages (Vi scores)
C. perfringens strain	MOI	CPLM1	CPLM2	CPLM7	CPLM8	CPLM13	CPLM15	CPLM16	CPLM17	CPLM18	CPLM21	CPLS24	CPLS26	CPLS29	CPLS32	CPLS38	CPLS41	CPLS42	CPLS43	CPLS44
CP5	1	0.4231	0.4752	0.5975	0.5279	0.4381	0.0957	0.1321	0.414	0.3202	0.4472	0.0007	0.2044	0.1784	0.0202	0.4999	0.1308	0.5396	0.0325	0.1634
	0.1	0.1354	0.1002	0.2428	0.0638	0.1243	0.1074	0.056	0.125	0.112	0.1575	0.0052	0.192	0.0833	0.0273	0.0397	0.0963	0.1159	0.0182	0.0111
CP13	1	0.4034	0.3658	0.391	0.5533	0.3238	0.0709	0.0752	0.0086	0.2917	0.5668	0.0537	0.6273	0.2405	0.2473	0.8185	0.1869	0.8084	0.6273	0.1955
	0.1	0.0345	0.0555	0.1585	0.3232	0.153	0.0672	0.0703	0.0068	0.0049	0.0419	0.0228	0.0549	0.0555	0.0728	0.2153	0.008	0.1998	0.0543	0.0339
CP24	1	0.9678	0.9739	0.955	0.9702	0.949	0.9501	1.0161	0.4829	0.9394	0.9718	0.5665	0.8884	0.5169	0.4966	0.7058	0.7501	0.8261	0.734	0.7309
	0.1	0.6324	0.8127	0.8196	0.7952	0.7878	0.9281	0.3576	0.5333	0.8295	0.6017	0.0509	0.1122	0.1266	0.2245	0.1227	0.2382	0.3583	0.2134	0.3798
CP43	1	0.8861	0.7463	0.7103	0.7977	0.5733	0.9468	0.835	0.4829	0.5065	0.7841	0.4626	0.5215	0.2811	0.2359	0.701	0.4514	0.6898	0.1592	0.3381
	0.1	0.6139	0.6738	0.5261	0.5058	0.5687	0.6552	0.6434	0.5333	0.7272	0.5012	0.1304	0.2077	0.0426	0.0786	0.1893	0.1546	0.1094	0.1703	0.0721
D2	1	0.968	0.972	0.968	0.972	0.938	0.962	0.982	0.981	0.95	0.971	0.788	0.722	0.511	0.223	0.828	0.672	0.814	0.77	0.279
	0.1	0.889	0.939	0.934	0.933	0.902	0.964	0.963	0.898	0.912	0.794	0.314	0.389	0.245	0.147	0.165	0.289	0.208	0.392	0.052
D5	1	0.411	0.362	0.291	0.385	0.287	0.93	0.822	0.422	0.174	0.293	0.19	0.679	0.101	0.099	0.503	0.186	0.725	0.486	0.602
	0.1	0.145	0.107	0.078	0.082	0.107	0.437	0.464	0.069	0.098	0.087	0.047	0.092	0.082	0.067	0.029	0.088	0.033	0.06	0.04
D8	1	0.501	0.358	0.413	0.414	0.287	0.775	0.376	0.446	0.287	0.466	0.407	0.684	0.178	0.126	0.582	0.455	0.567	0.481	0.158
	0.1	0.29	0.232	0.127	0.169	0.09	0.262	0.089	0.153	0.156	0.242	0.006	0.026	0.048	0.045	0.165	0.129	0.112	0.017	0.126
A1	1	0.55	0.63	0.378	0.42	0.5	0.96	0.977	0.109	0.9	0.486	0.798	0.8	0.09	0.036	0.844	0.33	0.867	0.737	0.26
	0.1	0.044	0.015	0.032	0.069	0.14	0.077	0.072	0.082	0.042	0.057	0.041	0.088	0.075	0.006	0.053	0.037	0.087	0.076	0.057
A4	1	0.943	0.949	0.947	0.96	0.926	0.961	0.976	0.944	0.929	0.948	0.169	0.198	0.312	0.252	0.706	0.014	0.747	0.149	0.293
	0.1	0.345	0.64	0.819	0.859	0.856	0.888	0.941	0.808	0.721	0.461	0.07	0.074	0.082	0.03	0.185	0.071	0.2	0.079	0.001
A7	1	0.956	0.953	0.947	0.96	0.939	0.956	0.97	0.971	0.923	0.954	0.066	0.016	0.078	0.069	0.411	0.02	0.334	0.001	0.067
	0.1	0.701	0.809	0.923	0.924	0.927	0.849	0.917	0.925	0.867	0.622	0.029	0.015	0.054	0.085	0.012	0.013	0.01	0.024	0.08
U1	1	0.441	0.403	0.372	0.638	0.273	0.5	0.23	0.606	0.365	0.437	0.419	0.32	0.134	0.058	0.787	0.307	0.804	0.288	0.237
	0.1	0.043	0.102	0.054	0.126	0.173	0.051	0.065	0.141	0.124	0.031	0.076	0.1	0.082	0.051	0.17	0.134	0.197	0.146	0.008
U2	1	0.7259	0.9121	0.9194	0.9283	0.9209	0.9812	0.9898	0.951	0.9457	0.9138	0.3186	0.3154	0.3561	0.2771	0.6573	0.3503	0.78	0.3082	0.5614
	0.1	0.058	0.357	0.595	0.776	0.82	0.878	0.926	0.678	0.672	0.204	0.027	0.111	0.123	0.126	0.201	0.063	0.164	0.021	0.093
U5	1	0.98	0.986	0.967	0.99	0.956	0.969	1	0.983	0.966	0.983	0.334	0.183	1	0.51	0.964	0.031	0.947	0.208	0.962
	0.1	0.283	0.457	0.841	0.852	0.857	0.823	0.887	0.908	0.565	0.252	0.494	0.158	0.846	0.2	0.288	0.151	0.109	0.105	0.183
U10	1	0.917	0.87	0.927	0.94	0.919	0.952	0.97	0.958	0.885	0.933	0.214	0.309	0.009	0.065	0.633	0.067	0.605	0.255	0.01
	0.1	0.408	0.753	0.871	0.855	0.757	0.951	0.873	0.84	0.872	0.573	0.022	0.082	0.013	0.019	0.093	0.022	0.08	0.005	0.068
S27	1	0.462	0.763	0.955	0.931	0.93	0.988	0.973	0.419	0.688	0.622	0.3	0.54	0.583	0.065	0.928	0.262	0.939	0.584	0.157
	0.1	0.01	0.22	0.369	0.39	0.528	0.755	0.552	0.199	0.193	0.043	0.135	0.086	0.039	0.057	0.026	0.032	0.026	0.083	0.015
S36	1	0.97	0.954	0.947	0.95	0.929	0.97	1	0.965	0.937	0.975	0.055	0.102	0.158	0.009	0.49	0.03	0.51	0.114	0.075
	0.1	0.92	0.929	0.892	0.902	0.876	0.991	0.962	0.936	0.93	0.914	0.024	0.042	0.015	0.058	0.019	0.076	0.042	0.138	0.064
B6	1	0.582	0.629	0.951	0.952	0.926	0.992	0.96	0.468	0.927	0.616	0.666	0.092	0.255	0.261	0.568	0.449	0.48	0.666	0.279
	0.1	0.038	0.044	0.09	0.18	0.425	0.43	0.149	0.018	0.026	0.03	0.034	0.098	0.06	0.115	0.138	0.052	0.152	0.054	0.014
B11	1	0.146	0.136	0.215	0.365	0.064	0.471	0.254	0.161	0.126	0.324	0.523	0.506	0.08	0.113	0.628	0.377	0.658	0.466	0.11
	0.1	0.069	0.041	0.057	0.001	0.012	0.086	0.025	0.013	0.014	0.019	0.038	0.004	0.016	0.008	0.077	0.005	0.071	0.012	0.065
B20	1	0.113	0.101	0.079	0.355	0.016	0.018	0.061	0.321	0.184	0.133	0.052	0	0.058	0.069	0.255	0.052	0.239	0.025	0.058
	0.1	0.013	0.015	0.154	0.108	0.147	0.038	0.056	0.006	0.055	0.013	0.051	0.034	0.02	0.012	0.095	0.045	0.096	0.048	0.094
APHA1	1	0.234	0.25	0.224	0.23	0.181	0.615	0.535	0.115	0.198	0.26	0.554	0.55	0.166	0.113	0.334	0.554	0.274	0.562	0.186
	0.1	0.122	0.1419	0.1748	0.1399	0.0478	0.5368	0.5472	0.0224	0.0921	0.1489	0.5671	0.5781	0.006	0.0846	0.116	0.5836	0.1031	0.5622	0.1046
APHA4	1	0.299	0.422	0.331	0.407	0.301	0.398	0.615	0.333	0.329	0.374	0.276	0.367	0.06	0.008	0.431	0.235	0.445	0.358	0.098
	0.1	0.02	0.182	0.05	0.001	0.06	0.11	0.058	0.139	0.103	0.026	0.025	0.028	0.01	0.01	0.121	0.036	0.087	0.081	0.11
PL687	1	0.958	0.944	0.949	0.975	0.933	0.956	0.99	0.988	0.932	0.963	0.323	0.336	0.251	0.27	0.886	0.006	0.913	0.351	0.219
	0.1	0.778	0.907	0.912	0.916	0.936	0.932	0.939	0.906	0.91	0.602	0.053	0.06	0.086	0.059	0.195	0.023	0.178	0.092	0.043
S1	1	0.765	0.871	0.833	0.82	0.793	0.912	0.903	0.513	0.773	0.884	0.008	0.526	0.062	0.004	0.014	0.941	0	0.25	0.908
	0.1	0.66	0.563	0.646	0.504	0.498	0.637	0.63	0.239	0.688	0.741	0.005	0.021	0.046	0.004	0.063	0.231	0.018	0.106	0.029
S2	1	0.814	0.821	0.869	0.857	0.839	0.86	0.847	0.301	0.894	0.78	0.58	0.954	0.62	0.842	0.42	0.813	0.337	0.405	0.94
	0.1	0.56	0.479	0.402	0.151	0.272	0.47	0.489	0.12	0.574	0.328	0.547	0.579	0.636	0.699	0.282	0.452	0.396	0.376	0.515
S3	1	0.882	0.817	0.804	0.813	0.813	0.916	0.928	0.763	0.882	0.91	0.315	0.955	0.337	0.819	0.55	0.995	0.356	0.655	0.994
	0.1	0.918	0.896	0.913	0.935	0.929	0.952	0.964	0.615	0.919	0.945	0.373	0.698	0.298	0.72	0.474	0.674	0.657	0.451	0.761
S4	1	1.025	0.978	0.996	0.835	0.804	1.019	1.006	0.702	1.015	1.018	0.335	0.841	0.175	0.408	0.797	1.016	0.378	0.513	1.005
	0.1	1.014	0.983	1.014	1.011	0.998	1.018	1.012	0.675	1.009	1.007	0.291	0.464	0.05	0.481	0.575	0.321	0.607	0.504	0.5
S5	1	1.033	0.986	0.981	0.908	0.911	1.033	1.019	0.775	1.042	0.984	0.007	0.508	0.078	0.081	0.007	0.585	0.087	0.107	0.371
	0.1	1.02	1.011	1.03	1.038	0.965	1.026	0.796	0.592	1.031	1.028	0.05	0.027	0.019	0.029	0.072	0.138	0.06	0.037	0.035

## Sheet: Table 5
Supplementary Table 5. Vi scores of 32 phage cocktails tested against 5 C. perfringens individual strains and combined as a mixed culture at MOI 1, 0.1,0.01 and 0.001 (0 = no killing and 1 = maximum theoretical virulence).
		C. perfringens strains									C. perfringens strains
Cocktail	MOI	S1	S2	S3	S4	S5	S1, S2, S3, S4, S5 mixed culture		Cocktail	MOI	S1	S2	S3	S4	S5	S1, S2, S3, S4, S5 mixed culture
1	1	0.559	0.625	1.018	1.026	1.014	0.798		17	1	1.002	0.65	1.032	0.998	0.959	0.942
	0.1	0.756	0.82	1.024	1.032	1.014	0.797			0.1	0.724	0.703	1.009	0.815	1.015	0.764
	0.01	0.081	0.277	1.02	0.998	0.965	0.852			0.01	0.214	0.249	0.702	0.546	1	0.826
	0.001	0.044	0.245	1.011	0.943	0.892	0.582			0.001	0.149	0.276	1.009	0.912	0.715	0.522
2	1	1.001	0.802	1.007	0.985	0.989	0.767		18	1	0.997	1.005	1.029	1.004	1.004	0.946
	0.1	0.606	1.016	1.011	1.025	1.015	0.657			0.1	0.868	0.583	1.018	1.011	1.022	0.88
	0.01	0.058	0.48	1.017	1.018	1.008	0.383			0.01	0.307	0.347	1.023	0.986	1.021	0.97
	0.001	0.026	0.28	0.962	0.945	0.875	0.233			0.001	0.203	0.248	1.011	0.956	0.87	0.811
3	1	0.987	0.862	1.033	0.989	0.986	0.974		19	1	1.006	1.016	1.042	0.99	1.019	0.965
	0.1	0.921	0.654	1.017	0.836	0.599	0.815			0.1	1.021	0.563	1.028	0.997	1.023	0.953
	0.01	0.221	0.331	0.615	0.574	0.06	0.79			0.01	0.204	0.337	1.022	0.968	0.989	0.967
	0.001	0.061	0.193	0.969	0.46	0.028	0.566			0.001	0.052	0.175	1.003	0.918	0.7	0.833
4	1	0.997	0.738	1.028	0.989	0.997	0.965		20	1	0.872	0.802	1.032	0.984	0.991	0.54
	0.1	0.828	0.632	1.012	0.88	0.59	0.667			0.1	0.496	0.437	1.027	0.916	1.009	0.782
	0.01	0.237	0.396	0.603	0.709	0.179	0.764			0.01	0.159	0.226	1.025	0.967	0.937	0.752
	0.001	0.104	0.264	0.463	0.528	0.048	0.433			0.001	0.132	0.194	1.005	0.847	0.416	0.239
5	1	1.003	0.663	1.027	0.991	0.966	0.949		21	1	0.881	0.692	1.049	0.943	0.988	0.912
	0.1	0.901	0.589	0.977	0.841	0.647	0.706			0.1	0.383	0.438	1.034	0.892	0.985	0.77
	0.01	0.304	0.471	0.991	0.702	0.183	0.877			0.01	0.012	0.266	1.01	0.863	0.885	0.764
	0.001	0.231	0.19	0.975	0.567	0.079	0.784			0.001	0.002	0.34	0.916	0.848	0.61	0.489
6	1	0.778	0.65	1.055	0.95	0.94	0.992		22	1	0.913	0.682	1.05	0.952	0.945	0.895
	0.1	0.996	0.672	1.043	0.899	0.878	0.735			0.1	0.419	0.437	1.038	0.883	0.969	0.723
	0.01	0.06	0.307	1.026	0.91	0.913	0.752			0.01	0.014	0.25	1.027	0.917	0.896	0.801
	0.001	0.019	0.217	1.029	0.818	0.903	0.45			0.001	0.438	0.288	0.768	0.843	0.683	0.367
7	1	0.744	0.556	1.05	0.918	0.995	0.866		23	1	0.679	0.824	1.029	0.939	0.983	0.906
	0.1	0.432	0.547	1.047	0.875	0.976	0.62			0.1	0.887	0.84	0.969	0.896	1.006	0.686
	0.01	0.06	0.255	1.043	0.79	0.9	0.537			0.01	0.089	0.329	1.04	0.784	0.986	0.821
	0.001	0.009	0.286	1.036	0.89	0.883	0.023			0.001	0.013	0.321	1.028	0.895	0.918	0.711
8	1	0.747	0.661	1.056	0.874	0.968	0.965		24	1	0.71	0.745	1.042	0.946	0.995	0.915
	0.1	0.747	0.661	1.056	0.874	0.968	0.965			0.1	0.732	0.823	1.043	0.662	0.989	0.5
	0.01	0.035	0.3	1.03	0.916	0.918	0.794			0.01	0.13	0.271	1.039	0.804	0.991	0.768
	0.001	0.016	0.223	1.034	0.87	0.889	0.452			0.001	0.062	0.329	1.017	0.918	0.912	0.651
9	1	0.987	1.027	1.049	0.943	0.997	0.786		25	1	0.998	1.016	1.033	1.033	0.952	0.69
	0.1	1.019	0.832	1.036	0.811	1.009	0.665			0.1	0.223	0.992	0.948	0.802	0.875	0.217
	0.01	0.154	0.321	1.05	0.945	1.002	0.807			0.01	0.133	0.45	0.79	0.664	0.647	0.052
	0.001	0.037	0.295	1.044	1.009	0.875	0.708			0.001	0.101	0.443	0.677	0.513	0.59	0.092
10	1	0.932	0.674	1.008	1.019	0.987	0.848		26	1	0.991	1.011	1.026	1.026	0.974	0.773
	0.1	0.765	0.915	1.022	1.031	1.017	0.722			0.1	0.198	0.742	0.998	0.977	0.977	0.445
	0.01	0.05	0.342	1.02	1.02	0.989	0.643			0.01	0.149	0.502	0.936	0.902	0.888	0.1
	0.001	0.071	0.21	1.007	0.977	0.78	0.364			0.001	0.111	0.472	0.676	0.864	0.72	0.088
11	1	0.695	0.995	1.009	1.014	0.951	0.801		27	1	0.989	1.011	1.031	1.032	0.97	0.887
	0.1	0.592	0.992	1.023	1.031	1.013	0.628			0.1	0.473	0.831	1.025	1.018	0.979	0.837
	0.01	0.027	0.385	1.018	1.022	1.005	0.783			0.01	0.158	0.791	1.017	1.003	0.955	0.8
	0.001	0.031	0.348	1.003	0.994	0.882	0.302			0.001	0.195	0.518	0.983	0.954	0.927	0.395
12	1	1.001	1	1	1.017	0.999	0.775		28	1	0.988	1.015	1.029	1.031	0.983	0.908
	0.1	0.707	1.003	1.017	1.02	1.014	0.698			0.1	0.522	1.004	1.021	1.023	0.982	0.863
	0.01	0.155	0.5	1.022	1.017	1.013	0.67			0.01	0.16	0.976	1.004	0.977	0.977	0.674
	0.001	0.058	0.189	0.911	0.929	0.889	0.433			0.001	0.222	0.772	0.954	0.948	0.93	0.195
13	1	0.885	0.998	1.009	1.028	0.995	0.889		29	1	0.992	1.012	1.039	1.031	0.986	0.795
	0.1	0.578	0.821	1.018	1.024	1.01	0.483			0.1	0.618	1.006	1.002	1.003	0.977	0.78
	0.01	0.085	0.348	1.016	1.015	0.972	0.713			0.01	0.253	0.83	1.019	1	0.984	0.684
	0.001	0.02	0.318	1.015	0.96	0.907	0.459			0.001	0.282	0.547	0.919	0.922	0.895	0.328
14	1	1.001	0.744	1.016	0.993	0.987	0.766		30	1	0.956	1.018	1.025	1.027	0.982	0.861
	0.1	0.554	0.918	1.017	1.029	1.002	0.589			0.1	0.632	0.997	1.009	1.012	0.975	0.685
	0.01	0.024	0.311	1.017	1.005	1.005	0.292			0.01	0.25	0.989	1.005	0.904	0.91	0.607
	0.001	0.051	0.326	0.974	0.94	0.883	0.15			0.001	0.261	0.768	0.994	0.889	0.896	0.221
15	1	0.998	1.005	1.011	1.025	0.992	0.784		31	1	0.955	1.017	1.026	1.026	0.986	0.818
	0.1	0.708	0.723	1.021	1.027	1.013	0.784			0.1	0.573	1.008	1.012	0.92	0.976	0.741
	0.01	0.059	0.23	1.013	1.011	0.996	0.664			0.01	0.21	0.91	1.011	0.915	0.979	0.621
	0.001	0.063	0.245	1.009	0.956	0.9	0.379			0.001	0.157	0.475	0.96	0.856	0.898	0.21
16	1	1.005	0.603	0.88	0.861	0.565	0.861		32	1	0.985	1.011	1.035	1.017	0.894	0.752
	0.1	0.167	0.26	1.009	0.733	0.095	0.679			0.1	0.791	1.007	1.018	0.991	0.981	0.77
	0.01	0.068	0.237	0.914	0.59	0.028	0.627			0.01	0.233	0.992	1.014	0.94	0.978	0.67
	0.001	0.02	0.221	0.995	0.522	0.054	0.461			0.001	0.159	0.852	1.003	0.922	0.937	0.354
